# Supplementary material for: Nationwide Study of Pediatric Drug-Resistant Epilepsy in Estonia: Lower Incidence and Insights into Etiology
Source: Pediatr Rep. 2026 Jan 6;18(1):8. doi: 10.3390/pediatric18010008 (PMC12821569; doi:10.3390/pediatric18010008)
Supplement: Supplementary file 1 [file pediatrrep-18-00008-s001.zip]

Archive with 1 entries (1 files):
- pediatrrep-3981509-supplementary.pdf
